# Supplementary material for: Pick-and-Place Operation of Single Cell Using Optical and Electrical Measurements for Robust Manipulation
Source: Micromachines (Basel). 2017 Nov 30;8(12):350. doi: 10.3390/mi8120350 (PMC6187867; doi:10.3390/mi8120350)
Supplement: Supplementary file 1 [file micromachines-08-00350-s001.zip]

Archive with 7 entries (6 files):
- VideoS1.mov
- __MACOSX/
- __MACOSX/._VideoS1.mov
- VideoS2.mov
- __MACOSX/._VideoS2.mov
- VideoS3.mov
- __MACOSX/._VideoS3.mov
